# Supplementary material for: Microbial Diversity of Fermented Greek Table Olives of Halkidiki and Konservolia Varieties from Different Regions as Revealed by Metagenomic Analysis
Source: Microorganisms. 2020 Aug 14;8(8):1241. doi: 10.3390/microorganisms8081241 (PMC7464643; doi:10.3390/microorganisms8081241)
Supplement: Supplementary file 1 [file microorganisms-08-01241-s001.zip]

Archive with 1 entries (1 files):
- microorganisms-906296-supplementary.rar
